# Supplementary material for: Heterometallic Ni–Pt Chini-Type Carbonyl Clusters: An Example of Molecular Random Alloy Clusters
Source: Inorg Chem. 2021 Jun 4;60(12):8811–25. doi: 10.1021/acs.inorgchem.1c00752 (PMC8277170; doi:10.1021/acs.inorgchem.1c00752)
Supplement: Supplementary file 2 — ic1c00752_si_003.xyz [file ic1c00752_si_003.xyz]

30
1-(Ni3)(Ni3)-octahedral-optimized
Ni      -1.552516000      0.880784000     -0.431578000
Ni       0.735108000      1.608092000     -0.501976000
Ni       0.033825000     -0.277389000     -1.812355000
C       -3.221053000      1.186471000      0.026802000
C       -0.807409000      2.549897000      0.084739000
C        1.945304000      2.828953000     -0.139482000
C        1.583153000      0.804718000     -1.999569000
C        0.358999000     -1.434779000     -3.093985000
C       -1.863978000     -0.289167000     -1.895279000
O       -4.310409000      1.401302000      0.308743000
O       -1.131155000      3.603705000      0.469772000
O        2.727881000      3.637354000      0.076101000
O        2.504513000      0.950313000     -2.702082000
O        0.564675000     -2.173992000     -3.944568000
O       -2.737643000     -0.712943000     -2.543834000
Ni       1.552518000     -0.880779000      0.431581000
Ni      -0.735104000     -1.608093000      0.501973000
Ni      -0.033830000      0.277388000      1.812356000
C        3.221057000     -1.186458000     -0.026796000
C        0.807417000     -2.549894000     -0.084737000
C       -1.945293000     -2.828959000      0.139470000
C       -1.583157000     -0.804724000      1.999562000
C       -0.359013000      1.434770000      3.093991000
C        1.863972000      0.289174000      1.895284000
O        4.310415000     -1.401283000     -0.308735000
O        1.131167000     -3.603702000     -0.469769000
O       -2.727865000     -3.637363000     -0.076120000
O       -2.504520000     -0.950321000      2.702070000
O       -0.564696000      2.173975000      3.944579000
O        2.737634000      0.712952000      2.543841000
30
1-(Ni3)(Ni3)-0�
Ni      -0.556340000      1.751085000     -0.016713000
Ni       1.028669000      0.595546000     -1.402190000
Ni      -1.257478000     -0.133697000     -1.328463000
C       -0.968116000      3.149534000      0.964215000
C        1.139113000      2.334108000     -0.643843000
C        2.607226000      0.540234000     -2.171364000
C        0.079689000     -0.505820000     -2.624408000
C       -2.557440000     -1.108954000     -1.997034000
C       -2.308852000      1.236947000     -0.538486000
O       -1.239366000      4.074039000      1.583951000
O        1.830128000      3.275413000     -0.637427000
O        3.627399000      0.519178000     -2.692151000
O        0.218029000     -1.043127000     -3.651929000
O       -3.408658000     -1.728326000     -2.448723000
O       -3.414706000      1.607315000     -0.479807000
Ni       1.553120000     -0.881503000      0.432276000
Ni      -0.734626000     -1.608403000      0.502325000
Ni      -0.033344000      0.276975000      1.812765000
C        3.221590000     -1.186235000     -0.026835000
C        0.807332000     -2.549702000     -0.086069000
C       -1.945526000     -2.828400000      0.139199000
C       -1.583365000     -0.804094000      1.999025000
C       -0.359041000      1.435352000      3.093428000
C        1.864334000      0.289528000      1.895055000
O        4.311224000     -1.400366000     -0.308266000
O        1.130770000     -3.603052000     -0.472645000
O       -2.728051000     -3.636919000     -0.076132000
O       -2.505314000     -0.949107000      2.700892000
O       -0.564598000      2.174786000      3.943841000
O        2.738040000      0.714122000      2.543043000
30
1-(Ni3)(Ni3)-0�-relaxed
Ni      -0.591729000      1.854787000     -0.154012000
Ni       0.984647000      0.704014000     -1.531540000
Ni      -1.290675000     -0.021054000     -1.457950000
C       -1.010075000      3.254284000      0.816366000
C        1.151840000      2.394566000     -0.679537000
C        2.563704000      0.644273000     -2.292828000
C        0.074095000     -0.490402000     -2.694095000
C       -2.585936000     -0.994832000     -2.129190000
C       -2.354604000      1.276366000     -0.566589000
O       -1.294299000      4.194405000      1.407211000
O        1.892725000      3.289014000     -0.578164000
O        3.578362000      0.635192000     -2.825766000
O        0.244386000     -1.120128000     -3.660353000
O       -3.438521000     -1.594725000     -2.605364000
O       -3.468652000      1.578646000     -0.403217000
Ni       1.581584000     -0.984944000      0.560947000
Ni      -0.693637000     -1.711043000      0.635190000
Ni       0.005099000      0.165677000      1.936854000
C        3.248938000     -1.297185000      0.115271000
C        0.823742000     -2.607414000     -0.075746000
C       -1.900049000     -2.935519000      0.285780000
C       -1.604796000     -0.834263000      2.054166000
C       -0.311989000      1.311663000      3.226217000
C        1.901680000      0.283011000      1.938855000
O        4.343011000     -1.534420000     -0.130456000
O        1.128454000     -3.614082000     -0.578736000
O       -2.672378000     -3.762326000      0.102326000
O       -2.585114000     -0.903610000      2.681451000
O       -0.504767000      2.020567000      4.105947000
O        2.776795000      0.805941000      2.504492000
30
10-(Ni3)(PtNi2)-octahedral-optimized
Pt      -1.682704000      0.956567000     -0.477697000
Ni       0.749139000      1.642383000     -0.526272000
Ni       0.040890000     -0.271217000     -1.857704000
C       -3.469361000      1.271304000      0.024943000
C       -0.731929000      2.684549000      0.106313000
C        2.019790000      2.792396000     -0.143603000
C        1.574279000      0.837534000     -2.036366000
C        0.451091000     -1.447994000     -3.095032000
C       -1.866282000     -0.381774000     -2.027992000
O       -4.562420000      1.468117000      0.322713000
O       -0.975555000      3.751429000      0.516673000
O        2.839376000      3.556250000      0.087914000
O        2.492511000      0.988104000     -2.741024000
O        0.711183000     -2.198440000     -3.918412000
O       -2.685638000     -0.871111000     -2.702765000
Ni       1.528354000     -0.868599000      0.421907000
Ni      -0.746536000     -1.628244000      0.541175000
Ni      -0.040042000      0.257898000      1.848900000
C        3.191737000     -1.155162000     -0.069206000
C        0.789040000     -2.548476000     -0.078860000
C       -1.968340000     -2.838110000      0.177874000
C       -1.532894000     -0.893680000      2.111753000
C       -0.371724000      1.419537000      3.125571000
C        1.853069000      0.292535000      1.894591000
O        4.276854000     -1.358671000     -0.374414000
O        1.121964000     -3.599611000     -0.463063000
O       -2.759987000     -3.636491000     -0.039466000
O       -2.398853000     -1.092590000      2.866705000
O       -0.583884000      2.161363000      3.971700000
O        2.736870000      0.710206000      2.533144000
30
10-(Ni3)(PtNi2)-0�
Pt      -1.350774000     -0.131554000     -1.449138000
Ni      -0.590971000      1.802732000     -0.011154000
Ni       1.049071000      0.656555000     -1.401382000
C       -2.719085000     -1.198599000     -2.179199000
C       -2.395187000      1.355032000     -0.484657000
C       -0.957850000      3.174569000      1.021795000
C        1.098675000      2.398600000     -0.642866000
C        2.677209000      0.635626000     -2.059238000
C        0.233439000     -0.480904000     -2.712663000
O       -3.554954000     -1.844323000     -2.633671000
O       -3.486254000      1.756743000     -0.365557000
O       -1.203809000      4.080988000      1.675021000
O        1.773348000      3.350998000     -0.631976000
O        3.730146000      0.636165000     -2.506557000
O        0.477305000     -1.010149000     -3.725848000
Ni       1.528354000     -0.868599000      0.421907000
Ni      -0.746536000     -1.628244000      0.541175000
Ni      -0.040042000      0.257898000      1.848900000
C        3.191737000     -1.155162000     -0.069206000
C        0.789040000     -2.548476000     -0.078860000
C       -1.968340000     -2.838110000      0.177874000
C       -1.532894000     -0.893680000      2.111753000
C       -0.371724000      1.419537000      3.125571000
C        1.853069000      0.292535000      1.894591000
O        4.276854000     -1.358671000     -0.374414000
O        1.121964000     -3.599611000     -0.463063000
O       -2.759987000     -3.636491000     -0.039466000
O       -2.398853000     -1.092590000      2.866705000
O       -0.583884000      2.161363000      3.971700000
O        2.736870000      0.710206000      2.533144000
30
6-(PtNi2)(PtNi2)-octahedral-optimized
Ni      -1.575952000      0.947250000     -0.452219000
Pt       0.815900000      1.767873000     -0.605285000
Ni       0.007046000     -0.289137000     -1.837000000
C       -3.239000000      1.187907000      0.061148000
C       -0.919158000      2.692965000      0.020537000
C        2.138059000      3.058375000     -0.251671000
C        1.623742000      0.694855000     -2.157771000
C        0.250878000     -1.543391000     -3.040732000
C       -1.898340000     -0.238357000     -1.894481000
O       -4.322974000      1.362867000      0.381048000
O       -1.306240000      3.735562000      0.374337000
O        2.944346000      3.853018000     -0.052963000
O        2.525631000      0.723929000     -2.900342000
O        0.406981000     -2.345489000     -3.841329000
O       -2.780722000     -0.652436000     -2.536271000
Ni       1.597518000     -0.889654000      0.496482000
Ni      -0.724380000     -1.638627000      0.502443000
Pt      -0.059089000      0.276528000      2.018116000
C        3.252732000     -1.165308000     -0.024017000
C        0.858387000     -2.548823000     -0.045561000
C       -1.891508000     -2.844849000     -0.013624000
C       -1.705645000     -0.948468000      2.001785000
C       -0.446404000      1.508797000      3.386412000
C        2.002778000      0.224020000      2.011871000
O        4.335207000     -1.355310000     -0.340167000
O        1.194968000     -3.599111000     -0.427134000
O       -2.649051000     -3.639818000     -0.334291000
O       -2.667550000     -1.174676000      2.625510000
O       -0.681734000      2.253213000      4.229827000
O        2.913573000      0.586294000      2.645341000
30
6-(PtNi2)(PtNi2)-0�
Ni      -1.575952000      0.947250000     -0.452219000
Pt       0.815900000      1.767873000     -0.605285000
Ni       0.007046000     -0.289137000     -1.837000000
C       -3.239000000      1.187907000      0.061148000
C       -0.919158000      2.692965000      0.020537000
C        2.138059000      3.058375000     -0.251671000
C        1.623742000      0.694855000     -2.157771000
C        0.250878000     -1.543391000     -3.040732000
C       -1.898340000     -0.238357000     -1.894481000
O       -4.322974000      1.362867000      0.381048000
O       -1.306240000      3.735562000      0.374337000
O        2.944346000      3.853018000     -0.052963000
O        2.525631000      0.723929000     -2.900342000
O        0.406981000     -2.345489000     -3.841329000
O       -2.780722000     -0.652436000     -2.536271000
Ni       0.508792000     -1.798417000      0.065992000
Ni      -1.069272000     -0.555711000      1.450768000
Pt       1.374530000      0.102375000      1.500281000
C        0.814122000     -3.181738000     -0.973159000
C       -1.206190000     -2.301472000      0.697451000
C       -2.696281000     -0.441586000      2.101384000
C       -0.183945000      0.527357000      2.766210000
C        2.798266000      1.107976000      2.209136000
C        2.334095000     -1.474483000      0.580038000
O        1.022938000     -4.094539000     -1.629659000
O       -1.927281000     -3.219079000      0.701239000
O       -3.750813000     -0.376477000      2.540014000
O       -0.398629000      1.053558000      3.787233000
O        3.668186000      1.715279000      2.651071000
O        3.391666000     -1.961890000      0.502256000
30
6'-(PtNi2)(PtNi2)-octahedral-optimized
Ni      -1.604064000      0.956582000     -0.462279000
Ni       0.722062000      1.692568000     -0.538048000
Pt       0.026268000     -0.299846000     -1.936027000
C       -3.235263000      1.271452000      0.104750000
C       -0.849676000      2.665253000     -0.073305000
C        1.904616000      2.899697000     -0.062090000
C        1.686129000      0.920164000     -1.999351000
C        0.377769000     -1.585344000     -3.266016000
C       -2.035763000     -0.257448000     -1.874330000
O       -4.301378000      1.486996000      0.458370000
O       -1.181115000      3.743090000      0.220779000
O        2.669028000      3.697466000      0.233429000
O        2.642496000      1.100971000     -2.645786000
O        0.585278000     -2.364384000     -4.085477000
O       -2.956759000     -0.675974000     -2.458950000
Ni       1.604438000     -0.951786000      0.463741000
Ni      -0.719002000     -1.695662000      0.537636000
Pt      -0.031347000      0.298455000      1.936839000
C        3.238099000     -1.258788000     -0.100529000
C        0.857524000     -2.662539000      0.073469000
C       -1.893950000     -2.908045000      0.056050000
C       -1.689678000     -0.925681000      1.994508000
C       -0.390588000      1.580788000      3.267504000
C        2.030058000      0.260850000      1.879908000
O        4.306109000     -1.468637000     -0.451867000
O        1.192511000     -3.739124000     -0.221193000
O       -2.651772000     -3.709833000     -0.245470000
O       -2.647921000     -1.107339000      2.637900000
O       -0.603370000      2.357072000      4.088224000
O        2.949259000      0.679027000      2.467608000
30
6'-(PtNi2)(PtNi2)-0�
Ni      -1.604064000      0.956582000     -0.462279000
Ni       0.722062000      1.692568000     -0.538048000
Pt       0.026268000     -0.299846000     -1.936027000
C       -3.235263000      1.271452000      0.104750000
C       -0.849676000      2.665253000     -0.073305000
C        1.904616000      2.899697000     -0.062090000
C        1.686129000      0.920164000     -1.999351000
C        0.377769000     -1.585344000     -3.266016000
C       -2.035763000     -0.257448000     -1.874330000
O       -4.301378000      1.486996000      0.458370000
O       -1.181115000      3.743090000      0.220779000
O        2.669028000      3.697466000      0.233429000
O        2.642496000      1.100971000     -2.645786000
O        0.585278000     -2.364384000     -4.085477000
O       -2.956759000     -0.675974000     -2.458950000
Ni       0.585988000     -1.829935000      0.057850000
Ni      -1.059133000     -0.681478000      1.447745000
Pt       1.327234000      0.162419000      1.432620000
C        0.946072000     -3.196651000     -0.983267000
C       -1.056879000     -2.469403000      0.785130000
C       -2.695330000     -0.663985000      2.084026000
C       -0.250997000      0.500032000      2.716015000
C        2.689739000      1.265515000      2.118814000
C        2.382438000     -1.341777000      0.495614000
O        1.186705000     -4.097115000     -1.646124000
O       -1.686237000     -3.448102000      0.849432000
O       -3.756798000     -0.666797000      2.509879000
O       -0.486002000      1.039348000      3.725516000
O        3.526249000      1.929398000      2.544237000
O        3.478457000     -1.731476000      0.385737000
30
8-(Ni3)(Pt2Ni)-octahedral-optimized
Ni      -1.547676000      0.921554000     -0.430849000
Ni       0.739139000      1.658248000     -0.568874000
Ni       0.018587000     -0.265433000     -1.817988000
C       -3.204070000      1.230154000      0.071288000
C       -0.798705000      2.633765000     -0.033074000
C        1.978336000      2.849659000     -0.203875000
C        1.521014000      0.869171000     -2.112878000
C        0.324518000     -1.465603000     -3.066020000
C       -1.880644000     -0.275514000     -1.863162000
O       -4.284759000      1.446006000      0.382058000
O       -1.127687000      3.709079000      0.274455000
O        2.783669000      3.631522000      0.021372000
O        2.383787000      1.042388000     -2.877471000
O        0.516676000     -2.236130000     -3.890820000
O       -2.763329000     -0.697034000     -2.500631000
Pt       1.725994000     -0.962232000      0.491962000
Ni      -0.732410000     -1.693727000      0.536858000
Pt      -0.052314000      0.294560000      2.009965000
C        3.484723000     -1.270833000     -0.095484000
C        0.785118000     -2.701098000     -0.075057000
C       -1.951477000     -2.857493000      0.055116000
C       -1.695867000     -0.949049000      2.018333000
C       -0.526830000      1.544410000      3.331330000
C        2.019609000      0.385454000      2.046207000
O        4.561601000     -1.463824000     -0.444656000
O        1.046924000     -3.764696000     -0.480844000
O       -2.739032000     -3.630781000     -0.241007000
O       -2.660649000     -1.143428000      2.647410000
O       -0.812475000      2.297570000      4.149740000
O        2.888229000      0.863339000      2.666595000
30
8-(Ni3)(Pt2Ni)-0�
Ni      -1.226185000     -0.133689000     -1.368380000
Ni      -0.609634000      1.791976000     -0.063401000
Ni       1.045868000      0.656082000     -1.385931000
C       -2.485682000     -1.156060000     -2.046201000
C       -2.327910000      1.264572000     -0.674180000
C       -1.067720000      3.158027000      0.942758000
C        1.053443000      2.441379000     -0.719425000
C        2.654702000      0.614503000     -2.094103000
C        0.153149000     -0.475240000     -2.623824000
O       -3.310786000     -1.805942000     -2.502177000
O       -3.433090000      1.634715000     -0.700204000
O       -1.365768000      4.056189000      1.587024000
O        1.683702000      3.420677000     -0.771719000
O        3.696076000      0.595872000     -2.569631000
O        0.327444000     -0.996914000     -3.653706000
Pt       1.725994000     -0.962232000      0.491962000
Ni      -0.732410000     -1.693727000      0.536858000
Pt      -0.052314000      0.294560000      2.009965000
C        3.484723000     -1.270833000     -0.095484000
C        0.785118000     -2.701098000     -0.075057000
C       -1.951477000     -2.857493000      0.055116000
C       -1.695867000     -0.949049000      2.018333000
C       -0.526830000      1.544410000      3.331330000
C        2.019609000      0.385454000      2.046207000
O        4.561601000     -1.463824000     -0.444656000
O        1.046924000     -3.764696000     -0.480844000
O       -2.739032000     -3.630781000     -0.241007000
O       -2.660649000     -1.143428000      2.647410000
O       -0.812475000      2.297570000      4.149740000
O        2.888229000      0.863339000      2.666595000
30
4-(Pt2Ni)(PtNi2)-octahedral-optimized
Pt       0.740758000      1.844012000     -0.557760000
Pt      -0.061238000     -0.232263000     -2.011874000
Ni      -1.655411000      0.944110000     -0.382659000
C        2.012076000      3.144562000     -0.081532000
C        1.636065000      0.953557000     -2.212796000
C        0.203304000     -1.524398000     -3.351531000
C       -2.108420000     -0.212612000     -1.848533000
C       -3.278839000      1.136139000      0.249695000
C       -0.994740000      2.663899000      0.167730000
O        2.785087000      3.944611000      0.200708000
O        2.543958000      1.106198000     -2.931762000
O        0.359991000     -2.306140000     -4.177038000
O       -3.051450000     -0.616350000     -2.407385000
O       -4.340542000      1.277452000      0.648017000
O       -1.392839000      3.672881000      0.601457000
Pt       1.742268000     -0.982115000      0.514948000
Ni      -0.702838000     -1.659623000      0.519239000
Ni      -0.008039000      0.255189000      1.869575000
C        3.528846000     -1.281819000      0.010145000
C        0.797478000     -2.715952000     -0.060054000
C       -1.967254000     -2.806695000      0.103075000
C       -1.525822000     -0.876601000      2.042411000
C       -0.428132000      1.434428000      3.103094000
C        1.902909000      0.325415000      2.096649000
O        4.620669000     -1.474785000     -0.291395000
O        1.046045000     -3.794199000     -0.431699000
O       -2.781195000     -3.566759000     -0.156281000
O       -2.425341000     -1.058953000      2.762713000
O       -0.691096000      2.190891000      3.919267000
O        2.705152000      0.776392000      2.814386000
30
4-(Pt2Ni)(PtNi2)-0�
Pt       0.740758000      1.844012000     -0.557760000
Pt      -0.061238000     -0.232263000     -2.011874000
Ni      -1.655411000      0.944110000     -0.382659000
C        2.012076000      3.144562000     -0.081532000
C        1.636065000      0.953557000     -2.212796000
C        0.203304000     -1.524398000     -3.351531000
C       -2.108420000     -0.212612000     -1.848533000
C       -3.278839000      1.136139000      0.249695000
C       -0.994740000      2.663899000      0.167730000
O        2.785087000      3.944611000      0.200708000
O        2.543958000      1.106198000     -2.931762000
O        0.359991000     -2.306140000     -4.177038000
O       -3.051450000     -0.616350000     -2.407385000
O       -4.340542000      1.277452000      0.648017000
O       -1.392839000      3.672881000      0.601457000
Pt       0.639129000     -1.944874000      0.080519000
Ni      -0.963729000     -0.592871000      1.508984000
Ni       1.355991000      0.151196000      1.314258000
C        1.029706000     -3.456137000     -0.968310000
C       -1.195868000     -2.399881000      0.889964000
C       -2.519941000     -0.420326000      2.306574000
C        0.066704000      0.508029000      2.665145000
C        2.624097000      1.227349000      1.882108000
C        2.497335000     -1.219694000      0.588852000
O        1.267348000     -4.386466000     -1.599383000
O       -1.929207000     -3.300769000      1.004576000
O       -3.528490000     -0.324023000      2.836683000
O       -0.015557000      1.034144000      3.703247000
O        3.457070000      1.912299000      2.262272000
O        3.623147000     -1.525702000      0.556798000
30
5-(Pt2Ni)(Pt2Ni)-octahedral-optimized
Pt      -1.679479000      1.017927000     -0.473701000
Ni       0.803913000      1.660045000     -0.618833000
Pt      -0.017309000     -0.275114000     -2.100435000
C       -3.399796000      1.387004000      0.192524000
C       -0.638522000      2.715164000      0.062055000
C        2.112386000      2.739999000     -0.174800000
C        1.652373000      0.920158000     -2.188052000
C        0.340128000     -1.546089000     -3.437783000
C       -2.092668000     -0.279747000     -2.046970000
O       -4.451653000      1.617415000      0.588928000
O       -0.847987000      3.789379000      0.469355000
O        2.963196000      3.450864000      0.100202000
O        2.574966000      1.119820000     -2.873779000
O        0.549008000     -2.315452000     -4.262885000
O       -3.004752000     -0.691072000     -2.650186000
Pt       1.710540000     -0.932892000      0.530561000
Pt      -0.779262000     -1.868046000      0.614836000
Ni      -0.098809000      0.233630000      1.932307000
C        3.519855000     -1.064863000      0.032126000
C        0.955387000     -2.772812000     -0.082078000
C       -2.091469000     -3.144392000      0.189696000
C       -1.640409000     -0.895708000      2.208177000
C       -0.542677000      1.470225000      3.093907000
C        1.799423000      0.399348000      2.100951000
O        4.625395000     -1.153790000     -0.262198000
O        1.330579000     -3.801802000     -0.488543000
O       -2.887604000     -3.931699000     -0.060724000
O       -2.531573000     -1.013116000      2.951995000
O       -0.830322000      2.264624000      3.862686000
O        2.597146000      0.900991000      2.790660000
30
5-(Pt2Ni)(Pt2Ni)-0�
Pt      -1.364333000     -0.182531000     -1.511901000
Ni      -0.653163000      1.830546000     -0.082786000
Pt       1.124621000      0.754842000     -1.598283000
C       -2.736398000     -1.312056000     -2.129295000
C       -2.428759000      1.306164000     -0.562150000
C       -1.082090000      3.130390000      1.013570000
C        1.015153000      2.593512000     -0.686416000
C        2.868299000      0.768267000     -2.299027000
C        0.154979000     -0.555462000     -2.883932000
O       -3.573955000     -1.994667000     -2.515520000
O       -3.530520000      1.680589000     -0.463997000
O       -1.361336000      3.987369000      1.715312000
O        1.597099000      3.603500000     -0.636147000
O        3.927477000      0.778834000     -2.739908000
O        0.327108000     -1.109080000     -3.898246000
Pt       1.710540000     -0.932892000      0.530561000
Pt      -0.779262000     -1.868046000      0.614836000
Ni      -0.098809000      0.233630000      1.932307000
C        3.519855000     -1.064863000      0.032126000
C        0.955387000     -2.772812000     -0.082078000
C       -2.091469000     -3.144392000      0.189696000
C       -1.640409000     -0.895708000      2.208177000
C       -0.542677000      1.470225000      3.093907000
C        1.799423000      0.399348000      2.100951000
O        4.625395000     -1.153790000     -0.262198000
O        1.330579000     -3.801802000     -0.488543000
O       -2.887604000     -3.931699000     -0.060724000
O       -2.531573000     -1.013116000      2.951995000
O       -0.830322000      2.264624000      3.862686000
O        2.597146000      0.900991000      2.790660000
30
3-(Pt3)(Ni3)-octahedral-optimized
Ni      -1.575063000      0.921530000     -0.460047000
Ni       0.725195000      1.638420000     -0.547744000
Ni       0.002446000     -0.256696000     -1.849950000
C       -3.236088000      1.217752000      0.033181000
C       -0.819780000      2.614013000     -0.016720000
C        1.957204000      2.834088000     -0.170352000
C        1.522907000      0.859966000     -2.093338000
C        0.315832000     -1.453601000     -3.098744000
C       -1.898042000     -0.197714000     -1.964833000
O       -4.320069000      1.422872000      0.338602000
O       -1.143648000      3.688567000      0.298839000
O        2.754275000      3.622776000      0.059889000
O        2.398708000      1.040695000     -2.841233000
O        0.511614000     -2.225371000     -3.921143000
O       -2.769985000     -0.558588000     -2.649387000
Pt       1.760706000     -0.987927000      0.506334000
Pt      -0.799408000     -1.820729000      0.570856000
Pt      -0.035117000      0.298145000      2.045833000
C        3.528944000     -1.220630000     -0.071916000
C        0.911486000     -2.772760000     -0.125110000
C       -2.112852000     -3.058139000      0.060309000
C       -1.755578000     -0.863661000      2.143129000
C       -0.428927000      1.604636000      3.332109000
C        2.038637000      0.374252000      2.050270000
O        4.613502000     -1.372856000     -0.413112000
O        1.237340000     -3.806822000     -0.562292000
O       -2.912163000     -3.822278000     -0.244459000
O       -2.717075000     -0.972810000      2.799320000
O       -0.664691000      2.392305000      4.131901000
O        2.909687000      0.860565000      2.659807000
30
3-(Pt3)(Ni3)-0�
Ni      -1.575063000      0.921530000     -0.460047000
Ni       0.725195000      1.638420000     -0.547744000
Ni       0.002446000     -0.256696000     -1.849950000
C       -3.236088000      1.217752000      0.033181000
C       -0.819780000      2.614013000     -0.016720000
C        1.957204000      2.834088000     -0.170352000
C        1.522907000      0.859966000     -2.093338000
C        0.315832000     -1.453601000     -3.098744000
C       -1.898042000     -0.197714000     -1.964833000
O       -4.320069000      1.422872000      0.338602000
O       -1.143648000      3.688567000      0.298839000
O        2.754275000      3.622776000      0.059889000
O        2.398708000      1.040695000     -2.841233000
O        0.511614000     -2.225371000     -3.921143000
O       -2.769985000     -0.558588000     -2.649387000
Pt       0.628576000     -1.983322000      0.040901000
Pt      -1.133600000     -0.669412000      1.596626000
Pt       1.431205000      0.142224000      1.485497000
C        1.034563000     -3.415568000     -1.098853000
C       -1.256695000     -2.541741000      0.703808000
C       -2.856323000     -0.521166000      2.322730000
C       -0.076503000      0.615157000      2.835460000
C        2.804968000      1.262331000      2.097581000
C        2.539020000     -1.329760000      0.530365000
O        1.286332000     -4.301039000     -1.783255000
O       -1.975322000     -3.463056000      0.667115000
O       -3.907595000     -0.438714000      2.774081000
O       -0.224357000      1.220006000      3.825042000
O        3.649169000      1.935392000      2.484863000
O        3.651859000     -1.665846000      0.406272000
30
4'-(Pt2Ni)(PtNi2)-octahedral-optimized
Pt      -1.703613000      0.943409000     -0.484182000
Pt       0.796073000      1.836099000     -0.591270000
Ni       0.063450000     -0.234006000     -1.928331000
C       -3.502466000      1.097455000      0.043226000
C       -0.906980000      2.758292000      0.140801000
C        2.142499000      3.081596000     -0.184737000
C        1.613913000      0.865814000     -2.221194000
C        0.456687000     -1.467920000     -3.110925000
C       -1.840388000     -0.371547000     -2.068305000
O       -4.601239000      1.200567000      0.359733000
O       -1.257524000      3.785706000      0.575765000
O        2.960296000      3.850099000      0.056432000
O        2.499199000      0.982281000     -2.972026000
O        0.706140000     -2.257287000     -3.898068000
O       -2.657531000     -0.861204000     -2.744174000
Pt       1.678504000     -0.991463000      0.472809000
Ni      -0.767238000     -1.645788000      0.566947000
Ni      -0.004644000      0.248303000      1.909404000
C        3.451442000     -1.322137000     -0.067126000
C        0.684636000     -2.701827000     -0.092373000
C       -2.080737000     -2.746422000      0.184437000
C       -1.511935000     -0.884507000      2.155701000
C       -0.381508000      1.450751000      3.133751000
C        1.904774000      0.296803000      2.074782000
O        4.533743000     -1.534393000     -0.389494000
O        0.909887000     -3.776350000     -0.492904000
O       -2.931452000     -3.472609000     -0.053821000
O       -2.377217000     -1.074918000      2.912456000
O       -0.617412000      2.221503000      3.944534000
O        2.740639000      0.723703000      2.768149000
30
4'-(Pt2Ni)(PtNi2)-0�
Pt      -1.703613000      0.943409000     -0.484182000
Pt       0.796073000      1.836099000     -0.591270000
Ni       0.063450000     -0.234006000     -1.928331000
C       -3.502466000      1.097455000      0.043226000
C       -0.906980000      2.758292000      0.140801000
C        2.142499000      3.081596000     -0.184737000
C        1.613913000      0.865814000     -2.221194000
C        0.456687000     -1.467920000     -3.110925000
C       -1.840388000     -0.371547000     -2.068305000
O       -4.601239000      1.200567000      0.359733000
O       -1.257524000      3.785706000      0.575765000
O        2.960296000      3.850099000      0.056432000
O        2.499199000      0.982281000     -2.972026000
O        0.706140000     -2.257287000     -3.898068000
O       -2.657531000     -0.861204000     -2.744174000
Pt       0.647833000     -1.882228000      0.037558000
Ni      -1.028816000     -0.641909000      1.475999000
Ni       1.287605000      0.135189000      1.435603000
C        1.118666000     -3.341387000     -1.054851000
C       -1.222829000     -2.390740000      0.726460000
C       -2.618674000     -0.497215000      2.207028000
C       -0.048615000      0.372739000      2.767493000
C        2.504179000      1.219023000      2.093013000
C        2.476822000     -1.170766000      0.690066000
O        1.404525000     -4.239788000     -1.711745000
O       -1.953111000     -3.303005000      0.741441000
O       -3.650269000     -0.413323000      2.693448000
O       -0.181418000      0.818221000      3.835931000
O        3.302831000      1.908971000      2.532562000
O        3.604105000     -1.472242000      0.693971000
30
7-(Pt3)(ptNi2)-octahedral-optimized
Pt      -1.768878000      1.027636000     -0.528433000
Pt       0.815029000      1.786807000     -0.573291000
Pt      -0.000937000     -0.285447000     -2.087646000
C       -3.532123000      1.291712000      0.052177000
C       -0.874302000      2.778047000      0.123647000
C        2.165863000      2.979566000     -0.049884000
C        1.742787000      0.826522000     -2.167530000
C        0.346258000     -1.592486000     -3.386690000
C       -2.082809000     -0.300808000     -2.099121000
O       -4.612418000      1.464956000      0.394962000
O       -1.172107000      3.819000000      0.564425000
O        2.990788000      3.711158000      0.265316000
O        2.705486000      0.928564000     -2.823115000
O        0.551881000     -2.379498000     -4.194579000
O       -2.963254000     -0.742540000     -2.726378000
Ni       1.606416000     -0.923086000      0.490574000
Pt      -0.773511000     -1.798816000      0.598145000
Ni      -0.019374000      0.246859000      1.894066000
C        3.285282000     -1.097332000      0.002029000
C        0.987834000     -2.657176000     -0.049226000
C       -2.066960000     -3.105302000      0.193924000
C       -1.598262000     -0.800413000      2.201665000
C       -0.308825000      1.496687000      3.094600000
C        1.880965000      0.187953000      2.016827000
O        4.380944000     -1.225469000     -0.297977000
O        1.397632000     -3.683214000     -0.425290000
O       -2.853176000     -3.909222000     -0.040297000
O       -2.481003000     -0.897009000      2.959061000
O       -0.492316000      2.299487000      3.887510000
O        2.743089000      0.552865000      2.710528000
30
7-(Pt3)(ptNi2)-0�
Pt      -1.768878000      1.027636000     -0.528433000
Pt       0.815029000      1.786807000     -0.573291000
Pt      -0.000937000     -0.285447000     -2.087646000
C       -3.532123000      1.291712000      0.052177000
C       -0.874302000      2.778047000      0.123647000
C        2.165863000      2.979566000     -0.049884000
C        1.742787000      0.826522000     -2.167530000
C        0.346258000     -1.592486000     -3.386690000
C       -2.082809000     -0.300808000     -2.099121000
O       -4.612418000      1.464956000      0.394962000
O       -1.172107000      3.819000000      0.564425000
O        2.990788000      3.711158000      0.265316000
O        2.705486000      0.928564000     -2.823115000
O        0.551881000     -2.379498000     -4.194579000
O       -2.963254000     -0.742540000     -2.726378000
Ni       0.584644000     -1.841947000      0.038350000
Pt      -1.087897000     -0.706864000      1.573511000
Ni       1.316784000      0.073768000      1.370925000
C        1.038420000     -3.162394000     -1.028484000
C       -1.096351000     -2.546112000      0.637935000
C       -2.776887000     -0.633515000      2.401304000
C        0.077150000      0.497373000      2.773833000
C        2.655212000      1.078349000      1.906241000
C        2.331950000     -1.359629000      0.632928000
O        1.337695000     -4.034897000     -1.703816000
O       -1.728553000     -3.526318000      0.597562000
O       -3.802206000     -0.596158000      2.917646000
O        0.037564000      1.038870000      3.806996000
O        3.529683000      1.720780000      2.266027000
O        3.420896000     -1.774146000      0.629726000
30
5'-(Pt2Ni)(Pt2Ni)-octahedral-optimized
Pt      -1.732925000      1.006580000     -0.491210000
Pt       0.804065000      1.795816000     -0.589626000
Ni      -0.010074000     -0.233807000     -1.946063000
C       -3.522575000      1.214501000      0.047004000
C       -0.865039000      2.780496000      0.140488000
C        2.198312000      2.991000000     -0.185158000
C        1.577705000      0.800551000     -2.234347000
C        0.319089000     -1.486566000     -3.128795000
C       -1.923898000     -0.275382000     -2.102174000
O       -4.615323000      1.351987000      0.369481000
O       -1.173524000      3.822700000      0.572040000
O        3.045138000      3.727428000      0.054391000
O        2.462527000      0.896013000     -2.988437000
O        0.523573000     -2.289024000     -3.915293000
O       -2.755885000     -0.707605000     -2.796374000
Pt       1.743391000     -0.985441000      0.510036000
Pt      -0.784346000     -1.807901000      0.569534000
Ni      -0.015897000      0.226484000      1.945708000
C        3.545564000     -1.164348000      0.004710000
C        0.911832000     -2.765467000     -0.142980000
C       -2.153890000     -3.020433000      0.132952000
C       -1.591212000     -0.838422000      2.209517000
C       -0.386871000      1.467010000      3.129186000
C        1.891851000      0.298063000      2.128441000
O        4.646914000     -1.284187000     -0.294721000
O        1.239039000     -3.801680000     -0.575165000
O       -2.985134000     -3.767132000     -0.128376000
O       -2.481502000     -0.951259000      2.954837000
O       -0.620404000      2.260440000      3.916747000
O        2.709496000      0.739586000      2.833646000
30
5'-(Pt2Ni)(Pt2Ni)-0�
Pt      -1.366867000     -0.098463000     -1.542707000
Pt      -0.645085000      1.949530000     -0.008545000
Ni       1.073018000      0.717523000     -1.475648000
C       -2.655407000     -1.237381000     -2.303157000
C       -2.533334000      1.319895000     -0.580074000
C       -1.020667000      3.383280000      1.148729000
C        1.233711000      2.468344000     -0.712203000
C        2.705796000      0.595089000     -2.104659000
C        0.229375000     -0.347602000     -2.833071000
O       -3.447044000     -1.922869000     -2.772635000
O       -3.651659000      1.652133000     -0.499108000
O       -1.253649000      4.263993000      1.846502000
O        1.952474000      3.387060000     -0.716097000
O        3.761981000      0.526080000     -2.533662000
O        0.458127000     -0.807405000     -3.880539000
Pt       1.743391000     -0.985441000      0.510036000
Pt      -0.784346000     -1.807901000      0.569534000
Ni      -0.015897000      0.226484000      1.945708000
C        3.545564000     -1.164348000      0.004710000
C        0.911832000     -2.765467000     -0.142980000
C       -2.153890000     -3.020433000      0.132952000
C       -1.591212000     -0.838422000      2.209517000
C       -0.386871000      1.467010000      3.129186000
C        1.891851000      0.298063000      2.128441000
O        4.646914000     -1.284187000     -0.294721000
O        1.239039000     -3.801680000     -0.575165000
O       -2.985134000     -3.767132000     -0.128376000
O       -2.481502000     -0.951259000      2.954837000
O       -0.620404000      2.260440000      3.916747000
O        2.709496000      0.739586000      2.833646000
30
9-(Pt3)(Pt2Ni)-octahedral-optimized
Ni      -1.629368000      0.974027000     -0.495391000
Pt       0.799454000      1.816000000     -0.625143000
Pt      -0.011638000     -0.271911000     -2.062129000
C       -3.264485000      1.208611000      0.094606000
C       -0.948364000      2.697454000      0.021856000
C        2.084985000      3.098280000     -0.134403000
C        1.721074000      0.858870000     -2.222706000
C        0.251348000     -1.599479000     -3.367937000
C       -2.071403000     -0.183182000     -1.963837000
O       -4.333368000      1.379730000      0.458371000
O       -1.334465000      3.731676000      0.399253000
O        2.868627000      3.884271000      0.155027000
O        2.652731000      0.975001000     -2.918193000
O        0.409694000     -2.402074000     -4.171993000
O       -3.003382000     -0.554270000     -2.559490000
Pt       1.792891000     -1.038762000      0.573049000
Pt      -0.783645000     -1.841591000      0.585510000
Pt      -0.031073000      0.283560000      2.059248000
C        3.568521000     -1.286316000      0.024099000
C        0.940295000     -2.817134000     -0.068153000
C       -2.092122000     -3.077054000      0.052676000
C       -1.752640000     -0.871640000      2.137272000
C       -0.432801000      1.613567000      3.320945000
C        2.051433000      0.332019000      2.111056000
O        4.656292000     -1.448620000     -0.298243000
O        1.261879000     -3.862190000     -0.478160000
O       -2.887890000     -3.838130000     -0.265639000
O       -2.716378000     -0.982171000      2.789835000
O       -0.675401000      2.418033000      4.100524000
O        2.909199000      0.803425000      2.748088000
30
9-(Pt3)(Pt2Ni)-0�
Ni      -1.328522000     -0.113348000     -1.449896000
Pt      -0.630171000      1.964120000     -0.100315000
Pt       1.117142000      0.667344000     -1.632452000
C       -2.608428000     -1.179127000     -2.000070000
C       -2.466283000      1.247678000     -0.705165000
C       -1.121385000      3.396404000      1.015448000
C        1.258476000      2.539451000     -0.748154000
C        2.805694000      0.473644000     -2.437438000
C       -0.056233000     -0.542509000     -2.823927000
O       -3.448303000     -1.854424000     -2.377825000
O       -3.589769000      1.561937000     -0.693477000
O       -1.419647000      4.276578000      1.687743000
O        1.965673000      3.469342000     -0.729512000
O        3.832717000      0.362356000     -2.936014000
O       -0.001018000     -1.098559000     -3.848063000
Pt       1.792891000     -1.038762000      0.573049000
Pt      -0.783645000     -1.841591000      0.585510000
Pt      -0.031073000      0.283560000      2.059248000
C        3.568521000     -1.286316000      0.024099000
C        0.940295000     -2.817134000     -0.068153000
C       -2.092122000     -3.077054000      0.052676000
C       -1.752640000     -0.871640000      2.137272000
C       -0.432801000      1.613567000      3.320945000
C        2.051433000      0.332019000      2.111056000
O        4.656292000     -1.448620000     -0.298243000
O        1.261879000     -3.862190000     -0.478160000
O       -2.887890000     -3.838130000     -0.265639000
O       -2.716378000     -0.982171000      2.789835000
O       -0.675401000      2.418033000      4.100524000
O        2.909199000      0.803425000      2.748088000
30
2-(Pt3)(Pt3)-octahedral-optimized
Pt      -1.770565000      1.062421000     -0.532937000
Pt       0.810159000      1.845071000     -0.640777000
Pt      -0.018747000     -0.271428000     -2.094295000
C       -3.524303000      1.333390000      0.076379000
C       -0.869443000      2.836121000      0.074012000
C        2.164939000      3.053616000     -0.164922000
C        1.719622000      0.855123000     -2.228213000
C        0.319876000     -1.601940000     -3.373573000
C       -2.098468000     -0.301085000     -2.064023000
O       -4.598285000      1.508558000      0.435321000
O       -1.170344000      3.886157000      0.487107000
O        2.990323000      3.797494000      0.114642000
O        2.661227000      0.956849000     -2.911643000
O        0.518286000     -2.403646000     -4.167753000
O       -2.985666000     -0.757360000     -2.671285000
Pt       1.786224000     -1.021970000      0.564314000
Pt      -0.775338000     -1.869678000      0.613666000
Pt      -0.028959000      0.257519000      2.097474000
C        3.558721000     -1.243479000     -0.009666000
C        0.946466000     -2.809397000     -0.077773000
C       -2.083425000     -3.111555000      0.095069000
C       -1.738738000     -0.921820000      2.190011000
C       -0.440914000      1.573290000      3.370848000
C        2.046258000      0.338351000      2.116137000
O        4.643709000     -1.389862000     -0.347803000
O        1.282098000     -3.846298000     -0.497353000
O       -2.878332000     -3.876923000     -0.213393000
O       -2.687105000     -1.055962000      2.858350000
O       -0.689366000      2.369598000      4.156332000
O        2.910089000      0.808845000      2.745745000
30
2-(Pt3)(Pt3)-0�
Pt      -0.684225000      2.018513000     -0.088464000
Pt       1.129808000      0.741373000     -1.625509000
Pt      -1.424736000     -0.123823000     -1.554036000
C       -1.130895000      3.438054000      1.054198000
C        1.203951000      2.612716000     -0.727318000
C        2.863055000      0.619056000     -2.334975000
C        0.107151000     -0.560447000     -2.885074000
C       -2.774923000     -1.268341000     -2.177376000
C       -2.572880000      1.330110000     -0.608056000
O       -1.407617000      4.314236000      1.738807000
O        1.892994000      3.555107000     -0.697609000
O        3.917197000      0.550142000     -2.778602000
O        0.276207000     -1.139411000     -3.885206000
O       -3.605602000     -1.953385000     -2.569176000
O       -3.691429000      1.653801000     -0.517786000
Pt       1.786224000     -1.021970000      0.564314000
Pt      -0.775338000     -1.869678000      0.613666000
Pt      -0.028959000      0.257519000      2.097474000
C        3.558721000     -1.243479000     -0.009666000
C        0.946466000     -2.809397000     -0.077773000
C       -2.083425000     -3.111555000      0.095069000
C       -1.738738000     -0.921820000      2.190011000
C       -0.440914000      1.573290000      3.370848000
C        2.046258000      0.338351000      2.116137000
O        4.643709000     -1.389862000     -0.347803000
O        1.282098000     -3.846298000     -0.497353000
O       -2.878332000     -3.876923000     -0.213393000
O       -2.687105000     -1.055962000      2.858350000
O       -0.689366000      2.369598000      4.156332000
O        2.910089000      0.808845000      2.745745000
30
2-(Pt3)(Pt3)-0�-relaxed
Pt      -0.729273000      2.087267000     -0.177060000
Pt       1.084195000      0.798543000     -1.693066000
Pt      -1.472593000     -0.040821000     -1.649055000
C       -1.195392000      3.557481000      0.892997000
C        1.214979000      2.611217000     -0.687310000
C        2.801186000      0.721167000     -2.450076000
C        0.098955000     -0.576033000     -2.898065000
C       -2.832562000     -1.134661000     -2.341155000
C       -2.618843000      1.340863000     -0.605945000
O       -1.488068000      4.475738000      1.513584000
O        1.957575000      3.501342000     -0.556764000
O        3.835130000      0.701049000     -2.944264000
O        0.299622000     -1.231524000     -3.841810000
O       -3.669574000     -1.776794000     -2.789306000
O       -3.740211000      1.610355000     -0.429214000
Pt       1.826268000     -1.099427000      0.653439000
Pt      -0.731001000     -1.938583000      0.696828000
Pt       0.012896000      0.188452000      2.169405000
C        3.613036000     -1.369679000      0.145883000
C        0.965015000     -2.832564000     -0.099919000
C       -2.021238000     -3.227027000      0.248268000
C       -1.748792000     -0.911551000      2.188544000
C       -0.378537000      1.459380000      3.495462000
C        2.081473000      0.355487000      2.113595000
O        4.708821000     -1.552640000     -0.136565000
O        1.283205000     -3.829188000     -0.616354000
O       -2.796996000     -4.034876000      0.004768000
O       -2.746928000     -0.977871000      2.788624000
O       -0.605344000      2.207042000      4.334060000
O        2.942440000      0.906215000      2.676247000
30
2-(Pt3)(Pt3)-trigonal prism-optimized
Pt       0.694082581     -1.903271404      0.549662399
Pt       0.053455524      0.274761492      1.997426114
Pt      -1.785890462     -0.866835858      0.399823102
C        1.904670840     -3.281283232      0.153824358
C       -1.032365518     -2.662181865     -0.323504919
C       -3.568288235     -1.018829192     -0.175323988
C       -2.001801451      0.578632730      1.872973218
C        0.486757354      1.512574958      3.340721346
C        1.738911731     -0.931932245      2.058983270
O        2.636597081     -4.137090114     -0.061000449
O       -1.406480159     -3.630034165     -0.856596863
O       -4.663118821     -1.139814601     -0.491529458
O       -2.843533941      1.175322750      2.416615159
O        0.740144756      2.244138513      4.186019469
O        2.719328360     -1.056001090      2.679696913
Pt      -1.102400526      1.011037307     -1.981766411
Pt       0.687425584      2.205420463     -0.362984768
Pt       1.396894732      0.031349781     -1.780283324
C       -2.777950594      1.024739974     -2.826479931
C       -0.127018737     -0.434117746     -3.112733556
C        2.729490770     -1.136656096     -2.405378886
C        2.563894188      1.376911533     -0.715540316
C        1.168516148      3.651078232      0.733823324
C       -1.200229712      2.818793690     -0.964067717
O       -3.791115003      1.055360950     -3.362046678
O       -0.307119884     -1.092746132     -4.058597698
O        3.550174942     -1.820215715     -2.820712593
O        3.687714088      1.608007084     -0.506443240
O        1.471579929      4.552643175      1.373552135
O       -1.908994633      3.740046978     -0.859926599
